# Supplementary material for: IMI-driver: Integrating multi-level gene networks and multi-omics for cancer driver gene identification
Source: PLoS Comput Biol. 2024 Aug 26;20(8):e1012389. doi: 10.1371/journal.pcbi.1012389 (PMC11379397; doi:10.1371/journal.pcbi.1012389)
Supplement: S1 Table — (XLSX) [file pcbi.1012389.s015.xlsx]

## Sheet: Sheet1
S1 Table. Performance of all the models on the benchmarks.
Index	method	IntOGen	ConsistentSet	CGC	CGCpointMut	CTAT	MouseMut	HCD	oncoGene	20/20Rule	Average Rank
MCC	DNmax	9	7	7	7	7	6	7	7	7	7.11
	DNsum	1	6	6	6	6	5	6	5	6	5.22
	DORGE	8	2	2	2	2	7	2	4	2	3.44
	DriverML	7	8	8	8	8	8	8	8	8	7.89
	EMOGI	5	3	3	3	3	4	3	6	3	3.67
	IMI-Driver	2	1	1	1	1	1	1	1	1	1.11
	MaxMIF	4	5	5	5	5	3	5	3	5	4.44
	MutPanning	6	9	9	9	9	9	9	9	9	8.67
	WITER	10	10	10	10	10	10	10	10	10	10
	driverRWH	3	4	4	4	4	2	4	2	4	3.44
AUROC	DNmax	7	4	4	1	3	2	3	3	2	3.22
	DNsum	1	5	5	5	5	4	4	4	5	4.22
	DORGE	5	3	3	3	4	10	6	7	4	5
	DriverML	8	10	10	10	10	9	10	10	10	9.67
	EMOGI	2	2	2	4	2	3	1	2	3	2.33
	IMI-Driver	3	1	1	2	1	1	2	1	1	1.44
	MaxMIF	6	7	7	7	7	6	7	6	7	6.67
	MutPanning	10	8	8	8	8	7	8	8	8	8.11
	WITER	9	9	9	9	9	8	9	9	9	8.89
	driverRWH	4	6	6	6	6	5	5	5	6	5.44
Precision	DNmax	9	7	7	7	7	7	7	7	7	7.22
	DNsum	1	6	6	6	6	5	6	6	6	5.33
	DORGE	6	2	2	2	2	6	2	3	2	3
	DriverML	8	8	8	8	8	8	8	8	8	8
	EMOGI	2	3	3	5	3	2	3	5	3	3.22
	IMI-Driver	3	1	1	1	1	1	1	1	1	1.22
	MaxMIF	5	5	5	4	5	4	5	4	5	4.67
	MutPanning	7	9	9	9	9	9	9	9	9	8.78
	WITER	10	10	10	10	10	10	10	10	10	10
	driverRWH	4	4	4	3	4	3	4	2	4	3.56
F1	DNmax	9	7	7	7	7	6	7	7	7	7.11
	DNsum	1	6	6	6	6	4	6	5	6	5.11
	DORGE	7	2	2	2	2	7	2	4	2	3.33
	DriverML	8	8	8	8	8	8	8	8	8	8
	EMOGI	2	3	3	3	3	5	3	6	3	3.44
	IMI-Driver	3	1	1	1	1	3	1	1	1	1.44
	MaxMIF	5	5	5	5	5	2	5	3	5	4.44
	MutPanning	6	9	9	9	9	9	9	9	9	8.67
	WITER	10	10	10	10	10	10	10	10	10	10
	driverRWH	4	4	4	4	4	1	4	2	4	3.44
KS test	DNmax	7	4	4	1	3	2	3	3	2	3.22
	DNsum	1	5	5	5	5	4	4	4	5	4.22
	DORGE	5	3	3	3	4	10	6	7	4	5
	DriverML	8	10	10	10	10	9	10	10	10	9.67
	EMOGI	2	2	2	4	2	3	1	2	3	2.33
	IMI-Driver	3	1	1	2	1	1	2	1	1	1.44
	MaxMIF	6	7	7	7	7	6	7	6	7	6.67
	MutPanning	10	8	8	8	8	7	8	8	8	8.11
	WITER	9	9	9	9	9	8	9	9	9	8.89
	driverRWH	4	6	6	6	6	5	5	5	6	5.44
The numbers in the table represent the rankings of each method for the evaluation metrics among all ten methods (a number 1 indicates that the method performs best on that specific metric among all methods).
