# Supplementary material for: IMI-driver: Integrating multi-level gene networks and multi-omics for cancer driver gene identification
Source: PLoS Comput Biol. 2024 Aug 26;20(8):e1012389. doi: 10.1371/journal.pcbi.1012389 (PMC11379397; doi:10.1371/journal.pcbi.1012389)
Supplement: S2 Table — (XLSX) [file pcbi.1012389.s016.xlsx]

## Sheet: Sheet1
S2 Table. The high-confidence genes predicted by IMI-driver.
Gene	IMI-Driver	DNmax	DNsum	DriverML	driverRWH	MaxMIF	MutPanning	WITER	Known driver gene
ABL1	9	0	0	1	2	0	0	0	Yes
ACVR2A	5	1	0	0	0	0	1	0	Yes
ALK	6	0	0	0	0	3	0	0	Yes
APC	8	7	3	4	2	9	2	0	Yes
AR	10	6	2	1	4	11	0	0	Yes
ARID1A	9	8	6	8	11	12	5	0	Yes
ARID2	5	0	3	2	0	0	3	0	Yes
ATM	11	8	7	4	13	11	2	0	Yes
ATR	7	8	0	1	11	10	1	0	Yes
ATRX	5	2	7	2	4	8	1	0	Yes
BCOR	6	1	2	3	1	1	1	0	Yes
BCORL1	7	0	0	0	0	0	0	0	Yes
BRAF	9	2	1	2	1	2	0	1	Yes
BRCA1	8	10	1	0	11	7	0	0	Yes
BRCA2	6	9	5	2	11	13	0	1	Yes
CASP8	9	2	1	0	8	2	1	0	Yes
CBL	5	1	0	0	1	0	0	0	Yes
CDH1	11	1	2	1	5	3	0	0	Yes
CDKN1A	5	5	1	1	1	1	0	0	Yes
CDKN2A	10	0	2	5	5	0	3	0	Yes
CHD4	9	0	3	1	9	3	2	0	Yes
CHEK2	9	8	7	4	1	13	1	0	Yes
CIC	6	0	1	1	1	1	0	0	Yes
CREBBP	10	9	6	1	13	12	2	0	Yes
CSMD3	6	1	12	8	0	1	6	0	No
CTBP2	9	0	0	1	0	0	0	0	No
CTCF	11	0	1	2	0	4	2	0	Yes
CTNNB1	9	0	14	1	10	4	3	0	Yes
CUX1	6	0	0	0	0	0	1	0	Yes
DICER1	6	0	1	0	0	5	1	0	Yes
DMD	5	8	11	1	12	11	0	0	No
DNMT3A	7	0	0	0	2	5	0	0	Yes
DNMT3B	5	0	0	0	0	0	0	0	No
EGFR	9	0	1	2	10	0	0	0	Yes
EP300	10	9	7	1	12	10	4	0	Yes
ERBB2	7	10	6	0	4	8	2	0	Yes
ERBB4	10	2	2	0	4	8	0	0	Yes
ESR1	7	1	0	1	4	3	0	0	Yes
EZH2	8	1	0	0	1	0	0	0	Yes
FAT1	9	0	6	5	1	1	3	0	Yes
FBXW7	7	0	2	5	7	0	7	1	Yes
FGFR1	6	1	1	0	1	1	0	1	Yes
FGFR2	5	0	0	2	2	0	1	0	Yes
FGFR3	9	0	1	1	1	1	1	1	Yes
FLT3	6	0	0	0	0	0	0	0	Yes
FOXA1	6	1	2	2	1	2	2	0	Yes
FOXO1	5	0	0	0	0	0	0	0	Yes
FUBP1	6	0	1	1	1	1	0	0	Yes
GNAS	5	0	1	0	4	1	0	0	Yes
GRIN2A	5	0	0	0	6	0	0	0	Yes
HDAC2	6	0	0	0	2	0	1	0	No
HGF	6	0	0	2	3	0	0	0	Yes
HNF1A	7	0	0	0	0	0	0	0	Yes
JAK2	9	2	1	0	8	2	0	0	Yes
KDM5C	5	0	0	0	0	0	0	0	Yes
KDM6A	9	1	3	1	1	2	5	0	Yes
KDR	8	1	3	0	6	2	0	0	Yes
KEAP1	5	0	1	2	1	1	2	0	Yes
KIT	7	1	1	0	1	2	0	1	Yes
KRAS	9	1	3	5	10	0	4	8	Yes
MAP2K4	5	0	1	0	2	1	2	0	Yes
MAP3K1	8	3	1	2	4	4	1	0	Yes
MED12	5	0	2	1	0	4	3	0	Yes
MET	8	0	0	0	3	0	0	0	Yes
NCOR1	8	2	2	1	7	6	1	0	Yes
NCOR2	6	0	1	1	3	4	1	0	Yes
NF1	10	6	10	4	11	14	6	0	Yes
NOTCH2	6	6	7	1	0	12	4	0	Yes
NOTCH3	5	0	1	0	0	7	0	0	No
NRAS	6	2	2	2	5	4	3	4	Yes
NTRK1	6	1	0	0	1	0	1	0	Yes
PDGFRA	7	1	1	0	2	3	0	0	Yes
PIK3CA	13	1	10	9	13	0	5	1	Yes
PIK3CB	5	0	0	0	1	0	0	0	Yes
PIK3R1	10	1	4	2	10	5	2	1	Yes
PRDM1	6	0	0	0	0	2	0	0	Yes
PTPN13	9	0	0	1	0	0	1	0	Yes
PTPRF	5	0	1	0	0	0	0	0	No
RARB	8	0	0	0	0	0	0	0	No
RASA2	5	1	0	0	0	0	1	0	Yes
RB1CC1	9	1	0	0	0	4	0	0	No
RUNX1T1	8	0	0	1	0	0	1	0	Yes
RUNX2	6	0	0	0	0	6	0	0	No
SMAD3	9	4	0	0	3	0	0	0	Yes
SMAD4	9	4	2	0	7	7	1	0	Yes
SMAD5	7	0	0	0	0	0	0	0	No
SMARCA5	9	0	0	0	0	0	0	0	No
SMARCC1	10	0	0	0	0	0	0	0	No
SP1	6	0	0	0	0	0	0	0	No
STAT4	5	1	0	0	1	1	0	0	No
STAT6	5	1	0	0	0	0	0	1	Yes
TGFBRAP1	7	0	0	0	0	0	0	0	No
TP53BP1	12	8	0	0	5	6	0	0	No
The numbers in the table represent the number of times that the gene was predicted as a driver gene across all cancer datasets. The last column describes whether the gene is present in the nine gold standard datasets collected in this study. "Yes" indicates that the gene is included in at least one of the nine benchmarks.
