# Supplementary material for: IMI-driver: Integrating multi-level gene networks and multi-omics for cancer driver gene identification
Source: PLoS Comput Biol. 2024 Aug 26;20(8):e1012389. doi: 10.1371/journal.pcbi.1012389 (PMC11379397; doi:10.1371/journal.pcbi.1012389)
Supplement: S3 Table — (XLSX) [file pcbi.1012389.s017.xlsx]

## Sheet: Sheet1
S3 Table. Survival analysis of the potential driver genes on TCGA (Log-rank P-value).
Cancer	DNMT3B	RARB	SMAD5	SMARCA5	SMARCC1	TGFBRAP1
ACC	0.07447	0.003244	0.2456	0.8285	0.03402	0.6712
BLCA	0.388	0.07693	0.3395	0.7824	0.8336	0.4313
BRCA	0.05038	0.09792	0.1011	0.1116	0.6055	0.844
CESC	0.1806	0.1637	0.7685	0.3711	0.7422	0.02283
ESCA	0.1732	0.9908	0.09812	0.8838	0.9251	0.6477
HNSC	0.5799	0.897	0.8699	0.9888	0.7505	0.4082
LGG	0.001769	0.06574	0.3971	0.8255	0.4779	0.3581
LUAD	0.07026	0.3515	0.1711	0.5844	0.6957	0.7793
LUSC	0.3905	0.6335	0.3376	0.442	0.529	0.1718
PAAD	0.6509	0.9352	0.6616	0.6538	0.1293	0.5341
PCPG	0.869	0.5611	0.3912	0.471	0.1124	0.5296
PRAD	0.5184	0.9427	0.8946	0.7149	0.3612	0.297
THCA	0.999	0.3043	0.09908	0.5634	0.2528	0.0147
THYM	0.02171	0.7388	0.316	0.5567	0.01653	0.8635
UCEC	0.6429	0.06467	0.308	0.959	0.4689	0.9921
UCS	0.4445	0.1115	0.7255	0.2274	0.9605	0.8645
UVM	0.04759	0.001751	0.7458	0.1367	1.536e-05	0.3125
Only the 17 cancers with driver gene information from IntOGen were used in this analysis. Significant values are marked in red, while marginally significant results are marked in blue.
