# Supplementary material for: IMI-driver: Integrating multi-level gene networks and multi-omics for cancer driver gene identification
Source: PLoS Comput Biol. 2024 Aug 26;20(8):e1012389. doi: 10.1371/journal.pcbi.1012389 (PMC11379397; doi:10.1371/journal.pcbi.1012389)
Supplement: S4 Table — (XLSX) [file pcbi.1012389.s018.xlsx]

## Sheet: Sheet1
S4 Table. Performance comparison of different classifiers.
Classifier	MCC	AUROC	F1	Precision	KS p-value ((-log10 transformed))
XGBoost	0.334	0.897	0.645	0.559	124.049
Logistic Regression	0.319	0.884	0.638	0.538	113.654
Naïve Bayes	0.069	0.833	0.528	0.13	84.063
Random Forest	0.292	0.884	0.627	0.49	115.555
SVM	0.201	0.746	0.588	0.331	43.874
The metric is the average value of the method across nine gold-standard datasets.
