# Supplementary material for: IMI-driver: Integrating multi-level gene networks and multi-omics for cancer driver gene identification
Source: PLoS Comput Biol. 2024 Aug 26;20(8):e1012389. doi: 10.1371/journal.pcbi.1012389 (PMC11379397; doi:10.1371/journal.pcbi.1012389)
Supplement: S5 Table — (XLSX) [file pcbi.1012389.s019.xlsx]

## Sheet: Sheet1
S5 Table. 29 cancer types used in this work.
Abbreviation	Full name	Samples (n)
ACC	Adrenocortical carcinoma	79
BLCA	Bladder Urothelial Carcinoma	412
BRCA	Breast invasive carcinoma	1095
CESC	Cervical squamous cell carcinoma and endocervical adenocarcinoma	306
CHOL	Cholangiocarcinoma	36
COAD	Colon adenocarcinoma	398
DLBC	Colon adenocarcinoma	47
ESCA	Esophageal carcinoma	184
HNSC	Head and Neck squamous cell carcinoma	522
KICH	Kidney Chromophobe	66
KIRC	Kidney renal clear cell carcinoma	533
KIRP	Kidney renal papillary cell carcinoma	290
LGG	Brain Lower Grade Glioma	516
LIHC	Liver hepatocellular carcinoma	377
LUAD	Lung adenocarcinoma	515
LUSC	Lung squamous cell carcinoma	501
PAAD	Pancreatic adenocarcinoma	178
PCPG	Pheochromocytoma and Paraganglioma	184
PRAD	Prostate adenocarcinoma	494
READ	Rectum adenocarcinoma	163
SARC	Sarcomav	261
SKCM	Skin Cutaneous Melanoma	472
STAD	Skin Cutaneous Melanoma	443
TGCT	Testicular Germ Cell Tumors	150
THCA	Thyroid carcinoma	505
THYM	Thymoma	118
UCEC	Uterine Corpus Endometrial Carcinoma	579
UCS	Uterine Carcinosarcoma	57
UVM	Uveal Melanoma	80
For each cancer, four types of omics data (gene expression, miRNA expression, somatic mutation, methylation data) were used in this study.
