# Supplementary material for: IMI-driver: Integrating multi-level gene networks and multi-omics for cancer driver gene identification
Source: PLoS Comput Biol. 2024 Aug 26;20(8):e1012389. doi: 10.1371/journal.pcbi.1012389 (PMC11379397; doi:10.1371/journal.pcbi.1012389)
Supplement: S6 Table — (XLSX) [file pcbi.1012389.s020.xlsx]

## Sheet: Sheet1
S6 Table. Nine benchmark datasets.
Dataset	Description
Cancer Gene Census (CGC）	Genes for which mutations have been causally implicated in cancer
CGCpointMut	CGC subset, which participated in carcinogenesis via point mutations.
20/20 Rule	From the characteristic mutation patterns of oncogenes and oncogenes.
HCD	A collection of genes that are the consensus of multiple frequency-based methods
OncoGene	From 8849 articles and a public database of oncogenes (oncogene).
CTAT	Aggregating previously reported methods through a combination of tools
MouseMut	A total of 797 human homologs of mouse cancer genes identified by insertional mutations
ConsistentSet	Eliminating redundancy between the above 7 datasets and common driver genes in at least 3 curated benchmark datasets
IntOGen	Harnessing the strengths of different driver prediction methods and provides a tumor-specific driver genes list
