# Supplementary material for: IMI-driver: Integrating multi-level gene networks and multi-omics for cancer driver gene identification
Source: PLoS Comput Biol. 2024 Aug 26;20(8):e1012389. doi: 10.1371/journal.pcbi.1012389 (PMC11379397; doi:10.1371/journal.pcbi.1012389)
Supplement: S7 Table — (XLSX) [file pcbi.1012389.s021.xlsx]

## Sheet: Sheet1
S7 Table. 45 biological features.
Feature	Category
log_Total_N_LoF_mutations	Mutation
log_Total_N_missense_mutations	Mutation
Missense_mutations_kb	Mutation
LoF_mutations_kb	Mutation
Missense_damaging_benign_ratio	Mutation
LoF_o_e_constraint	Mutation
Missense_entropy	Mutation
Silent_fraction	Mutation
NonSilent_silent_ratio	Mutation
HiFI_missense_LoFI_missense_ratio	Mutation
Height_of_H4K20me1_peaks	Epigenetics
Missense_silent_ratio	Mutation
H3K4me1_peak_length	Epigenetics
Missense_benign_ratio	Mutation
RVIS_percentile	Genomics
H3K4me2_peak_length	Epigenetics
Missense_o_e_constraint	Mutation
H4K20me1_peak_length	Epigenetics
H3K4me3_peak_length	Epigenetics
H3K9ac_peak_length	Epigenetics
H3K79me2_peak_length	Epigenetics
LOF_silent_ratio	Mutation
H3K27ac_peak_length	Epigenetics
Height_of_H3K79me2_peaks	Epigenetics
Height_of_H3K36me3_peaks	Epigenetics
ncGERP_score	Genomics
H3K36me3_peak_length	Epigenetics
Exon_conservation_phastCons_score	Genomics
LOF_benign_ratio	Mutation
Height_of_H3K27ac_peaks	Epigenetics
LOF_total_ratio	Mutation
Gene_body_hypermethylation_in_cancer	Epigenetics
log_CDS_length	Genomics
Silent_mutations_kb	Mutation
LOF_missense_ratio	Mutation
Height_of_H3K9ac_peaks	Epigenetics
log_Total_N_of_splicing_mutations	Mutation
VEST_score	Phenotype
Primate_dN_dS_ratio	Genomics
log_gene_length	Genomics
Missense_total_ratio	Mutation
Height_of_H3K4me2_peaks	Epigenetics
Height_of_H3K4me1_peaks	Epigenetics
Missense_MGAentropy	Genomics
